# Supplementary material for: Enhanced Photocatalytic Oxidative Coupling of Methane over Metal-Loaded TiO2 Nanowires
Source: Molecules. 2025 Jan 7;30(2):206. doi: 10.3390/molecules30020206 (PMC11767848; doi:10.3390/molecules30020206)
Supplement: Supplementary file 1 [file molecules-30-00206-s001.zip]

Archive with 1 entries (1 files):
- molecules-3389335-supplementary.pdf
